# Supplementary material for: Novel Insight into Mutational Landscape of Head and Neck Squamous Cell Carcinoma
Source: PLoS One. 2014 Mar 25;9(3):e93102. doi: 10.1371/journal.pone.0093102 (PMC3965530; doi:10.1371/journal.pone.0093102)
Supplement: Table S1 — Frequency of mutations in 11 genes for 37 HNSCC tissues. (XLSX) [file pone.0093102.s002.xlsx]

## Sheet: TableS1.MutRate
	Table S1. Frequency of mutations in 11 genes for 37 HNSCC tissues
	#	Gene Symbol	Number of mutations (n)	Number of patients with mutations (n)	Patients with mutations	Mutation frequency, %	TCGA-HNSCC mutation frequensy, % (279 samples)	COSMIC-HNSCC mutation frequency, %	Agrawal et al., 2011. Mutation frequency, % (32 samples)	Stransky et al., 2011. Mutation frequency, % (74 samples)
	1	TP53	13	11	X1, X4, X5, X12, X16, X16, X23, X27, X27, X28, X33, X34, X35	29.7297	73.12	42	47	62
	2	NOTCH1	3	3	X11, X28, X35	8.10811	18.64	10	15	14
	3	FGFR3	2	2	X20, X21	5.40541	1.43	13	ND	1.4
	4	CDH1	1	1	X13	2.7027	1.43	1	ND	2.7
	5	PIK3CA	1	1	X25	2.7027	20.79	8	9	8
	6	PIK3R1	1	1	X13	2.7027	1.43	3	ND	2.7
	7	CDKN2A	1	1	X1	2.7027	22.58	16	ND	12
	8	CEBPA	1	1	X15	2.7027	ND	ND	ND	ND
	9	FES	1	1	X33	2.7027	1.43	ND	ND	ND
	10	FLT3	1	1	X25	2.7027	1.43	0.6	ND	1.4
	11	MPL	1	1	X35	2.7027	0.72	0.6	3	ND
