# Supplementary material for: Novel Insight into Mutational Landscape of Head and Neck Squamous Cell Carcinoma
Source: PLoS One. 2014 Mar 25;9(3):e93102. doi: 10.1371/journal.pone.0093102 (PMC3965530; doi:10.1371/journal.pone.0093102)
Supplement: Table S2 — Read depth and frequency for the detected 26 mutations. Mutation rate prevalence was calculated by dividing mutation frequency in tumor by mutation frequency in matched normal tissue. N/D is for not determined, due to the 0 number of the mutated calls in matched normal tissue. (XLSX) [file pone.0093102.s003.xlsx]

## Sheet: TableS2.26Mut
	Table S2. Read depth and frequency for the detected 26 mutations
	#	Gene Symbol	Chromosome	Position	Reference Base	Alternate Base	Sample ID	Read frequency, tumor tissue, %	Read Depth (Tumor DNA)	Read frequency, matched lymphocyte DNA, %	Read Depth (Lymphocyte DNA)	Prevalence of tumor mutations, folds
	1	CDH1	16	68847223	G	A	X13	13.5647	317	0.0966184	2070	140.394
	2	CDKN2A	9	21971012	C	A	X1	25.6691	822	0.191939	1042	133.736
	3	CEBPA	19	33792354	G	C	X15	43.63	1719	0.0431965	2315	1010.04
	4	FES	15	91428715	C	T	X33	11.5495	3143	0.0387973	5155	297.688
	5	FGFR3	4	1807891	G	T	X21	7.21288	1428	0	2172	N/D
	6	FGFR3	4	1803568	C	G	X20	9.47776	1034	0	1026	N/D
	7	FLT3	13	28608286	G	C	X25	28.3153	3235	0.117716	1699	240.538
	8	MPL	1	43814963	C	G	X35	7.86517	534	0	719	N/D
	9	NOTCH1	9	139401189	C	A	X35	70.6806	3185	0.0513611	2034	1376.15
	10	NOTCH1	9	139418406	G	A	X28	15.038	1152	0	1219	N/D
	11	NOTCH1	9	139396309	C	T	X11	65.3707	2212	0.119332	1676	547.807
	12	PIK3CA	3	178936091	G	A	X25	29.5349	7117	0.0813008	8610	363.28
	13	PIK3R1	5	67588148	G	A	X13	16.6129	620	0	4059	N/D
	14	TP53	17	7578526	C	A	X1	9.15119	1508	0.136737	2194	66.9257
	15	TP53	17	7578406	C	T	X27	21.8214	1691	0	2274	N/D
	16	TP53	17	7578403	C	T	X4	31.7664	2808	0	768	N/D
	17	TP53	17	7578394	T	C	X33	33.0522	2490	0.155642	3855	212.36
	18	TP53	17	7578190	T	C	X5	10.431	2042	0.0821018	2436	127.049
	19	TP53	17	7577581	A	T	X16	7.68171	2903	0.0220216	4541	348.826
	20	TP53	17	7577580	T	G	X12	21.5832	2956	0	3521	N/D
	21	TP53	17	7577559	G	A	X16	6.1565	3476	0.0913409	5474	67.4014
	22	TP53	17	7577538	C	T	X34	57.4428	2667	0.535257	4297	107.318
	23	TP53	17	7577121	G	A	X28	21.6564	1630	0.123839	1615	174.876
	24	TP53	17	7577094	G	A	X23	74.3346	1052	0	210	N/D
	25	TP53	17	7576897	G	A	X35	77.2288	2793	0	3323	N/D
	26	TP53	17	7574003	G	A	X27	68.129	2325	0.0552181	3622	1233.82
	Mutation rate prevalence was calculated by dividing mutation frequency in tumor by mutation frequency in matched normal tissue. N/D is for not determined, due to the 0 number of the mutated calls in matched normal tissue
