# Supplementary material for: Novel Insight into Mutational Landscape of Head and Neck Squamous Cell Carcinoma
Source: PLoS One. 2014 Mar 25;9(3):e93102. doi: 10.1371/journal.pone.0093102 (PMC3965530; doi:10.1371/journal.pone.0093102)
Supplement: Table S3 — Validation of CEBPA and FES mutations in frozen tissues and FFPE slides. (XLSX) [file pone.0093102.s004.xlsx]

## Sheet: TableS3.Novel-HNSCCgenes
	Table S3. Validation of CEBPA and FES mutations in frozen tissues and FFPE slides
	Gene Symbol	Chromosome	Position	Reference Base	Alternate Base	Sample ID	SureSeq, Read frequency, frozen tumor tissue, %	SureSeq, Read Depth, frozen tumor tissue	SureSeq, Read frequency, FFPE, %	SureSeq, Read Depth, FFPE	Confirmatory MiSeq, Read frequency, frozen tumor tissue, %	Confirmatory MiSeq, Read Depth, frozen tumor tissues
	CEBPA	19	33792354	G	C	X15	43.63	1719	28.56	984	46.35	143563
	FES	15	91428715	C	T	X33	11.5495	3143	30.14	2329	13.98	191756
